# Supplementary material for: MicroRNA Profiling of Self-Renewing Human Neural Stem Cells Reveals Novel Sets of Differentially Expressed microRNAs During Neural Differentiation In Vitro
Source: Stem Cell Rev Rep. 2023 Mar 14;19(5):1524–39. doi: 10.1007/s12015-023-10524-2 (PMC10366325; doi:10.1007/s12015-023-10524-2)
Supplement: Supplementary file 5 — Supplementary file5 (XLSX 74 kb) [file 12015_2023_10524_MOESM5_ESM.xlsx]

## Sheet: Differentially expressed miRNAs
miRNA	Fold change hESCs	Fold change NSCs-hESCs	padj NSCs-hESCs	Fold change NSCs-Diff.NSCs	padj NSCs-Diff.NSCs	Fold change Diff.NSCs-hESCs	padj Diff.NSCs-hESCs														category	trend detailed	n			summary description
hsa-let-7c-5p	1	6.05478	1.47574e-08	23.9698	1.11667e-50	145.132	8.71249e-59														6_notInt	S-S					S-D	p2<0.05; p1>0.0.5	FCH2<0.67; FCH1 1.5<	26
hsa-let-7e-5p	1	3.05308	1.96024e-07	2.3445	8.52022e-08	7.15794	3.06402e-21														7_notInt	S-U					S-D	p2<0.05; p1<0.05	FCH2<0.67; FCH1 >0.67 1.5<	3
hsa-miR-100-5p	1	4.97736	4.80545e-20	4.67944	1.26358e-28	23.2913	4.53695e-75														7_notInt	S-U					S-D	p2<0.05; p1>0.05	FCH2<0.67; FCH1>1.5
hsa-miR-1197	1	1001.34	2.97837e-18	2.41789	1.59272e-20	2421.12	1.03935e-22														7_notInt	S-U				5	D-U	p1, p2<0.05	FCH1<0.67; FCH2>1.5	26
hsa-miR-1226-3p	1	3.8764	5.93912e-09	1.59214	0.00219841	6.17179	1.88538e-15														7_notInt	S-U				6	S-S	p1,2>0.05	FCH1<0.67; FCH2>1.5	41
hsa-miR-125b-5p	1	11.7912	8.7593e-86	1.63826	2.28308e-06	19.3171	4.74244e-123																				S-S	p1, 2>0.05	FCH1, 2=0.67-.1.5
hsa-miR-127-5p	1	294.161	1.73158e-12	2.73592	5.53531e-12	804.802	1.14484e-16																				S-S	p1, 2<0.05	FCH1, 2=0.67-.1.5
hsa-miR-1299	1	57.902	1.32036e-06	2.34752	0.000282795	135.926	4.0828e-09																				S-S	p1<0.05; p2>0.0.5	FCH1, 2=0.67-.1.5
hsa-miR-135a-3p	1	10.3661	1.00655e-07	1.70913	0.0151266	17.7171	2.39222e-11																				S-S	p1>0.05; p2<0.0.5	FCH1, 2=0.67-.1.5
hsa-miR-136-3p	1	185.252	1.36786e-24	1.96682	5.59854e-13	364.359	5.07517e-31																			7	S-U	p1, 2<0.05	FCH1=0.67-1.5; FCH2>1.5	28
hsa-miR-136-5p	1	60.6078	5.92525e-07	2.55011	9.32885e-08	154.557	7.62333e-10																				S-U	p2<0.05; p1>0.05	FCH1, FCH2>1.5
hsa-miR-137-3p	1	45.978	3.36377e-06	20.5133	2.81078e-37	943.159	2.63027e-16																				S-U	p2<0.05	FCH2>1.5
hsa-miR-148b-5p	1	1.82182	0.00762797	1.67218	0.000111753	3.0464	1.02787e-07																				S-U	p2>0.05	FCH2>1.5
hsa-miR-153-3p	1	10.987	1.14454e-11	3.03279	1.01353e-05	33.3215	9.08989e-24
hsa-miR-154-3p	1	42.091	5.80383e-13	1.55917	0.000177892	65.6271	5.88705e-16																							#REF!
hsa-miR-154-5p	1	51.2218	1.1343e-06	4.60788	1.34505e-30	236.024	1.43373e-11
hsa-miR-16-5p	1	1.76799	5.18527e-18	1.50669	3.55584e-15	2.6638	2.19778e-51
hsa-miR-181a-5p	1	59.9767	8.37913e-95	2.75475	7.79776e-13	165.221	1.099e-146
hsa-miR-216b-5p	1	4.98846	0.0140016	274.674	3.04524e-78	1370.2	7.85856e-28
hsa-miR-219a-2-3p	1	333.856	1.54513e-155	2.38448	8.99633e-08	796.073	4.12854e-205
hsa-miR-219a-5p	1	102.906	4.77152e-26	3.54936	0.000226925	365.251	3.96434e-41
hsa-miR-299-3p	1	142.347	6.52232e-10	1.80628	1.42437e-08	257.119	4.46142e-12
hsa-miR-299-5p	1	81.5119	6.20919e-08	1.65499	0.00134679	134.902	1.54154e-09
hsa-miR-301a-3p	1	2.0405	0.00118388	3.0261	1.32779e-11	6.17476	3.80623e-18
hsa-miR-301b-3p	1	7.80666	4.50098e-18	3.34554	1.02898e-13	26.1175	3.23601e-44
hsa-miR-3074-5p	1	3.5318	5.31215e-06	1.5774	0.0116293	5.57105	2.07016e-10
hsa-miR-323a-3p	1	154.58	1.08864e-62	1.96325	1.87161e-21	303.479	3.03494e-80
hsa-miR-323b-3p	1	85.3709	1.01758e-29	2.34532	1.3312e-23	200.222	1.10219e-41
hsa-miR-329-3p	1	870.026	1.37022e-17	2.2498	1.34619e-18	1957.38	1.40302e-21
hsa-miR-331-3p	1	1.84121	0.000154803	1.50452	0.00152088	2.77013	5.32451e-11
hsa-miR-340-5p	1	3.67856	1.60267e-12	1.87013	8.65434e-05	6.8794	3.60773e-26
hsa-miR-342-3p	1	2.33912	2.54813e-11	2.26744	3.77635e-16	5.30381	1.1417e-40
hsa-miR-345-5p	1	1.73506	0.000304855	1.89036	1.25308e-07	3.27989	3.47767e-16
hsa-miR-3613-5p	1	2.11864	0.0104556	1.69366	0.0316546	3.58826	3.75322e-06
hsa-miR-362-5p	1	1.55524	0.0158733	1.54769	0.00113549	2.40703	2.77175e-07
hsa-miR-369-3p	1	285.953	3.87149e-33	2.83428	7.90026e-15	810.47	9.37434e-46
hsa-miR-369-5p	1	137.869	7.42244e-10	2.26177	3.73051e-18	311.828	7.30841e-13
hsa-miR-370-3p	1	266.861	5.74732e-69	1.55345	0.000152614	414.554	4.28615e-80
hsa-miR-376a-3p	1	267.636	2.91524e-12	2.47886	7.03566e-14	663.433	5.61961e-16
hsa-miR-376c-3p	1	95.8638	1.38412e-08	3.00591	8.70025e-24	288.158	2.05539e-12
hsa-miR-377-3p	1	37.2436	1.51454e-05	3.96552	6.95896e-11	147.69	1.72549e-09
hsa-miR-379-5p	1	150.496	9.1663e-62	1.55216	2.58027e-05	233.594	6.04756e-73
hsa-miR-380-3p	1	101.831	9.72239e-09	1.98335	2.93289e-09	201.966	4.59006e-11
hsa-miR-380-5p	1	50.7458	1.34461e-06	2.04942	1.17631e-09	103.999	1.00277e-08
hsa-miR-381-3p	1	426.82	5.10424e-70	1.82089	6.41109e-08	777.192	2.29283e-84
hsa-miR-382-3p	1	250.86	4.72754e-15	2.26636	1.69271e-20	568.539	2.14115e-19
hsa-miR-382-5p	1	794.344	3.31607e-17	2.26222	8.44363e-25	1796.98	3.35111e-21
hsa-miR-409-3p	1	179.949	2.36683e-57	1.69631	4.4569e-07	305.25	2.3169e-69
hsa-miR-410-3p	1	374.731	7.96389e-25	2.45856	1.588e-55	921.297	2.04616e-32
hsa-miR-411-5p	1	122.095	1.73506e-35	2.07617	1.84791e-28	253.489	1.11006e-46
hsa-miR-412-5p	1	111.973	5.27327e-09	1.88427	1.04887e-06	210.987	3.27812e-11
hsa-miR-432-5p	1	306.72	6.111e-13	2.08083	1.79306e-30	638.233	4.73448e-16
hsa-miR-433-3p	1	474.766	9.44078e-15	2.0794	6.49247e-16	987.227	4.55828e-18
hsa-miR-454-3p	1	2.45302	2.79886e-08	1.51317	0.00349441	3.71183	2.14025e-16
hsa-miR-487a-3p	1	223.864	9.88661e-12	2.77974	7.4329e-46	622.285	6.30523e-16
hsa-miR-487b-3p	1	127.381	6.46903e-17	2.57198	5.78974e-40	327.621	1.55847e-23
hsa-miR-494-3p	1	144.274	7.67903e-104	1.79281	1.29607e-22	258.656	3.02469e-129
hsa-miR-495-3p	1	307.838	1.483e-28	2.42456	5.95425e-13	746.371	1.62753e-37
hsa-miR-496	1	40.1015	6.40365e-06	2.52726	1.76362e-09	101.347	1.4242e-08
hsa-miR-539-3p	1	98.2142	5.52002e-22	2.33471	6.48864e-10	229.301	2.44945e-30
hsa-miR-539-5p	1	59.5533	5.92525e-07	1.76998	0.000916077	105.408	1.17427e-08
hsa-miR-543	1	202.142	4.55432e-57	1.80273	7.59052e-11	364.408	4.23181e-70
hsa-miR-652-3p	1	3.42531	2.335e-17	1.65781	1.00015e-05	5.67852	1.05872e-33
hsa-miR-656-3p	1	150.095	1.18694e-17	2.45009	4.60845e-17	367.746	6.2506e-24
hsa-miR-889-3p	1	177.318	5.4894e-48	2.47208	1.85662e-18	438.343	1.08218e-65
hsa-miR-153-5p	1	34.1458	3.48597e-05	1.75641	0.0864711	59.9739	1.67935e-06
hsa-miR-122-5p	1	31.4236	1.61127e-05	0.300531	0.000381878	9.44377	0.00690044
hsa-miR-125b-1-3p	1	4.65254	1.8188e-05	0.297558	9.92062e-06	1.3844	0.440706
hsa-miR-132-5p	1	19.0041	1.67112e-12	0.342003	2.53916e-12	6.49945	1.16266e-05
hsa-miR-181a-2-3p	1	83.8798	1.35913e-69	0.477996	1.67079e-08	40.0942	1.04768e-48
hsa-miR-181b-2-3p	1	72.903	4.22124e-07	0.479394	0.00656558	34.9493	2.7444e-05
hsa-miR-1908-5p	1	2.14674	0.0173415	0.370181	1.54621e-05	0.794682	0.548138
hsa-miR-199b-5p	1	4.77341	3.92062e-18	0.103377	7.53143e-55	0.493462	0.000159223
hsa-miR-27b-5p	1	2.11278	0.0363509	0.450703	0.00393247	0.952234	0.913836
hsa-miR-28-3p	1	2.00125	4.10271e-05	0.395249	6.57728e-12	0.790991	0.213955
hsa-miR-326	1	3.88249	1.60304e-12	0.442375	7.05377e-11	1.71752	0.00968861
hsa-miR-363-5p	1	2.00702	0.000244078	0.338371	3.10984e-13	0.679117	0.0555619
hsa-miR-424-3p	1	9.46824	8.35316e-07	0.114635	3.21292e-09	1.08539	0.881283
hsa-miR-424-5p	1	5.24375	6.00154e-05	0.369466	0.00356485	1.93739	0.149803
hsa-miR-450a-5p	1	5.69209	2.11374e-11	0.398956	2.4555e-05	2.27089	0.00263392
hsa-miR-450b-5p	1	6.13399	1.71629e-12	0.477603	0.000823166	2.92961	3.96378e-05
hsa-miR-4705	1	18.4225	6.85819e-06	0.468272	0.00364102	8.62674	0.00126952
hsa-miR-548b-5p	1	5.90605	1.1609e-11	0.152745	2.60361e-31	0.902121	0.779729
hsa-miR-551b-5p	1	9.24415	8.67498e-12	0.21725	4.81109e-10	2.00829	0.0533088
hsa-miR-574-3p	1	1.76697	0.0073076	0.489057	7.32976e-06	0.864147	0.567438
hsa-miR-760	1	6.67539	6.72875e-17	0.189741	1.2355e-32	1.26659	0.407621
hsa-miR-935	1	2.46352	1.1537e-08	0.332129	6.50189e-19	0.818207	0.282709
hsa-miR-127-3p	1	253.331	6.4663e-126	1.38595	0.00412357	351.105	7.49909e-141
hsa-miR-130b-3p	1	2.62595	3.13575e-21	1.19356	0.04343	3.13422	2.22514e-29
hsa-miR-148b-3p	1	1.56618	0.000128385	1.35318	0.00219841	2.11933	2.54813e-11
hsa-miR-149-5p	1	5.63323	1.04909e-30	1.49247	0.00126868	8.40744	5.85503e-46
hsa-miR-15a-5p	1	1.73234	0.00076998	1.37487	0.011894	2.38175	3.47573e-08
hsa-miR-2277-5p	1	6.49516	6.56444e-14	1.41732	0.00287602	9.20571	2.63783e-19
hsa-miR-337-3p	1	203.062	3.40551e-11	1.37784	0.00597769	279.787	2.0554e-12
hsa-miR-379-3p	1	52.626	8.20299e-21	1.40731	0.000312112	74.0608	2.2447e-24
hsa-miR-409-5p	1	213.686	2.62683e-20	1.39834	2.3737e-05	298.805	8.48064e-23
hsa-miR-4286	1	2.20918	1.42525e-06	1.4755	7.62893e-05	3.25965	1.23945e-13
hsa-miR-501-5p	1	3.31843	1.83434e-07	1.40837	0.00920819	4.67358	8.26346e-12
hsa-miR-7706	1	2.42969	0.000296031	1.47658	0.0149764	3.58765	4.54424e-08
hsa-miR-1285-3p	1	2.75006	0.000919075	0.607521	0.0181575	1.67072	0.122962
hsa-miR-130b-5p	1	3.37513	8.59676e-30	0.548611	1.16721e-11	1.85163	1.82862e-08
hsa-miR-132-3p	1	17.0588	6.41802e-44	0.791697	0.0445982	13.5054	4.56637e-37
hsa-miR-197-3p	1	3.78953	6.68815e-19	0.728767	0.0160409	2.76169	1.90964e-11
hsa-miR-28-5p	1	1.98727	0.000163902	0.537188	2.51478e-05	1.06754	0.771965
hsa-miR-301b-5p	1	7.48731	1.13986e-20	0.731511	0.00276627	5.47704	6.10601e-15
hsa-miR-30a-3p	1	61.9349	1.52266e-107	0.671893	0.00856653	41.6136	6.95783e-88
hsa-miR-30c-2-3p	1	42.8218	1.6674e-54	0.56102	8.06203e-05	24.0239	3.0271e-39
hsa-miR-339-5p	1	2.09018	7.12276e-10	0.749477	0.00382109	1.56654	0.000292936
hsa-miR-548ah-5p	1	23.6959	1.48057e-23	0.662356	0.000282795	15.6951	4.52575e-18
hsa-miR-550a-3p	1	2.2735	0.00635999	0.64571	0.026327	1.46802	0.254039
hsa-miR-877-5p	1	2.12368	0.000174552	0.508243	3.39968e-07	1.07934	0.7605
hsa-miR-1247-3p	1	60.7763	2.13599e-08	1.12896	0.662374	68.6138	7.45187e-09
hsa-miR-1247-5p	1	239.887	1.21894e-11	1.06965	0.80845	256.595	6.47368e-12
hsa-miR-125b-2-3p	1	127.04	3.39119e-21	1.05292	0.737635	133.763	1.05179e-21
hsa-miR-152-3p	1	1.71823	0.00124354	1.26699	0.100659	2.17698	1.37137e-06
hsa-miR-27b-3p	1	2.68387	6.32259e-10	1.24499	0.158886	3.34139	2.16243e-14
hsa-miR-301a-5p	1	2.37797	2.98783e-07	1.01196	1	2.40641	1.8522e-07
hsa-miR-30c-5p	1	2.96045	1.58429e-19	1.02685	0.918449	3.03995	1.92214e-20
hsa-miR-328-3p	1	10.7086	4.35879e-43	1.20376	0.0820496	12.8906	5.14045e-50
hsa-miR-3615	1	1.63639	0.00185881	1.0027	1	1.64082	0.00152329
hsa-miR-411-3p	1	375.981	1.10228e-13	1.11779	0.242142	420.269	3.20273e-14
hsa-miR-500a-5p	1	2.68981	0.000728479	1.48291	0.0609352	3.98873	9.22201e-07
hsa-miR-651-5p	1	75.1336	5.57128e-13	1.06901	0.771585	80.3184	2.00813e-13
hsa-miR-887-3p	1	4.58622	1.95686e-07	1.06888	0.827588	4.90212	5.30797e-08
hsa-miR-1271-5p	1	1.52703	0.000314722	0.955826	0.745388	1.45958	0.0013916
hsa-miR-130a-5p	1	3.83906	6.13032e-11	0.738951	0.0833459	2.83688	6.0373e-07
hsa-miR-181a-3p	1	225.187	1.62299e-37	0.850132	0.151998	191.439	1.8974e-35
hsa-miR-181b-3p	1	116.69	6.12559e-09	0.730256	0.0986218	85.2136	4.92346e-08
hsa-miR-199a-5p	1	18.8451	7.4666e-19	0.68642	0.190093	12.9356	7.73134e-15
hsa-miR-219a-1-3p	1	172.253	1.67468e-18	0.952423	0.776957	164.058	2.96571e-18
hsa-miR-23b-3p	1	7.22297	8.811e-22	0.900176	0.653198	6.50194	1.50042e-19
hsa-miR-30a-5p	1	45.2975	1.46797e-136	0.802476	0.153843	36.3501	1.59853e-121
hsa-miR-3118	1	125.342	4.8556e-09	0.757972	0.239494	95.006	2.82769e-08
hsa-miR-363-3p	1	2.00811	3.84759e-05	0.750583	0.0641189	1.50725	0.0207282
hsa-miR-454-5p	1	2.28819	4.95305e-07	0.942368	0.746778	2.15631	3.14186e-06
hsa-miR-493-3p	1	559.381	4.27002e-15	0.864126	0.436866	483.376	1.4085e-14
hsa-miR-493-5p	1	993.481	4.29855e-18	0.879681	0.204377	873.946	1.43082e-17
hsa-miR-505-5p	1	2.37169	0.000597523	0.768931	0.112368	1.82367	0.0220733
hsa-miR-551b-3p	1	13.0846	1.32648e-12	0.733289	0.241645	9.59477	5.57501e-10
hsa-miR-652-5p	1	2.82079	0.000440065	0.783495	0.273027	2.21008	0.00892287
hsa-miR-92b-3p	1	1.87797	1.77183e-12	0.870764	0.10548	1.63527	4.84205e-08
hsa-miR-4473	1	3.18834	0.121626	10.3361	7.54619e-13	32.9549	2.96844e-07
hsa-miR-628-5p	1	1.91478	0.0588457	3.39412	9.31223e-12	6.49898	9.89583e-10
hsa-miR-455-3p	1	1.52484	0.126043	0.470377	0.000288083	0.717249	0.248631
hsa-let-7a-3p	1	0.0301564	1.95856e-40	3.78397	6.3387e-07	0.114111	2.31906e-25
hsa-let-7a-5p	1	0.0268907	4.45333e-129	5.05538	7.22595e-38	0.135943	2.82341e-41
hsa-miR-101-3p	1	0.204043	8.6932e-22	1.94972	2.38414e-06	0.397827	4.56741e-08
hsa-miR-1246	1	0.406811	0.0376667	6.71604	1.11716e-09	2.73216	0.0129797
hsa-miR-129-2-3p	1	0.495765	0.00172141	9.78482	4.59057e-51	4.85097	8.26264e-16
hsa-miR-129-5p	1	0.343508	3.22047e-09	5.79138	1.82359e-34	1.98939	0.000160233
hsa-miR-1301-3p	1	0.39294	3.17888e-09	2.32917	9.0232e-12	0.915226	0.64326
hsa-miR-135a-2-3p	1	0.191949	2.15715e-06	4.45674	2.28056e-07	0.855465	0.705456
hsa-miR-135a-5p	1	0.426821	0.00365191	5.99747	1.30337e-15	2.55985	0.000804349
hsa-miR-135b-3p	1	0.04057	1.10936e-39	3.14414	1.26697e-06	0.127558	1.24188e-21
hsa-miR-135b-5p	1	0.0796025	4.01865e-13	4.26909	9.98595e-07	0.33983	0.00301226
hsa-miR-139-5p	1	0.0189402	9.72371e-46	111.433	1.26052e-78	2.11058	0.000681767
hsa-miR-181d-5p	1	0.124256	8.1911e-14	3.57496	1.18763e-07	0.444211	0.00417509
hsa-miR-182-5p	1	0.00179088	4.26902e-141	2.26984	0.00105106	0.00406501	1.24209e-118
hsa-miR-183-5p	1	0.00140627	1.35079e-160	2.46723	0.000928355	0.00346961	1.68157e-163
hsa-miR-19b-3p	1	0.48812	1.33183e-11	1.50301	6.04794e-06	0.733647	0.00573404
hsa-miR-2113	1	0.00113588	2.44563e-27	13.8701	1.57812e-05	0.0157547	1.6833e-30
hsa-miR-216a-5p	1	0.266938	0.0227152	243.915	2.53689e-55	65.1103	1.143e-24
hsa-miR-3065-3p	1	0.287177	0.00173476	9.02862	8.33391e-15	2.59281	0.00611298
hsa-miR-3065-5p	1	0.459509	0.0152049	6.45585	3.77635e-16	2.96652	0.000151871
hsa-miR-32-5p	1	0.45194	0.00514716	1.64951	0.0418824	0.745478	0.364298
hsa-miR-514a-3p	1	0.117649	6.11708e-07	13.8181	5.24182e-13	1.62569	0.306271
hsa-miR-9-3p	1	0.236234	0.00315913	49.6054	1.03366e-27	11.7185	1.14114e-08
hsa-miR-95-3p	1	0.24643	2.72614e-05	3.07173	6.11849e-05	0.756967	0.472602
hsa-miR-186-5p	1	0.546324	2.83335e-12	1.51107	1.05843e-08	0.825534	0.0429903
hsa-miR-210-3p	1	0.518153	0.00221211	2.30711	9.68171e-07	1.19544	0.469297
hsa-miR-1264	1	0.013841	2.73868e-43	2.029	0.0852829	0.0280834	8.85627e-38
hsa-miR-17-3p	1	0.130692	5.35565e-18	1.59044	0.0555258	0.207858	6.47368e-12
hsa-miR-187-3p	1	0.00174897	2.66136e-25	1.53226	0.787869	0.00267986	1.72471e-23
hsa-miR-224-5p	1	0.0008196	3.22383e-34	1.62624	0.537685	0.00133287	2.08168e-29
hsa-miR-515-5p	1	0.000249299	5.126e-41	1.61045	0.79026	0.000401484	2.62523e-37
hsa-miR-520d-5p	1	0.00113502	5.08514e-26	1.60692	0.790942	0.00182389	3.08032e-23
hsa-miR-767-5p	1	0.00135713	6.42413e-39	2.52299	0.234983	0.00342402	8.1246e-53
hsa-miR-96-5p	1	0.00103514	6.70221e-65	2.32917	0.121177	0.00241103	6.19542e-97
hsa-miR-12135	1	0.239719	3.91342e-08	0.460532	0.000418579	0.110399	3.99325e-18
hsa-miR-1303	1	0.113638	7.8487e-55	0.307728	1.83853e-17	0.0349697	2.07835e-108
hsa-miR-148a-5p	1	0.0468586	4.33092e-49	0.419731	1.18872e-05	0.019668	1.17867e-74
hsa-miR-200b-3p	1	0.00280152	0	0.447846	9.04606e-06	0.00125465	0
hsa-miR-200c-3p	1	0.00603793	0	0.261573	3.20242e-30	0.00157936	0
hsa-miR-296-3p	1	0.0815705	1.22152e-15	0.145445	1.13412e-10	0.011864	5.56898e-40
hsa-miR-296-5p	1	0.0384535	1.85195e-19	0.450974	0.0421392	0.0173415	2.47465e-26
hsa-miR-302a-3p	1	0.00194218	2.75648e-79	0.335815	0.000158619	0.000652213	7.1724e-108
hsa-miR-302a-5p	1	0.00161365	1.35041e-91	0.361989	0.000226925	0.000584125	6.06335e-123
hsa-miR-302b-3p	1	0.00148353	1.96895e-104	0.27368	2.36175e-07	0.000406011	6.3835e-151
hsa-miR-302b-5p	1	0.00140896	5.51341e-122	0.269184	0.0225653	0.00037927	1.80294e-51
hsa-miR-31-5p	1	0.214922	3.91709e-07	0.49677	0.00597769	0.106767	2.45725e-14
hsa-miR-367-3p	1	0.000549536	5.89769e-95	0.378804	0.0401907	0.000208166	1.71183e-77
hsa-miR-378a-3p	1	0.0709229	2.29895e-24	0.449203	0.000764672	0.0318588	6.08704e-40
hsa-miR-4454	1	0.173268	1.28159e-06	0.113546	2.55435e-09	0.0196739	1.60983e-22
hsa-miR-4483	1	0.450314	0.0242232	0.0551066	1.56723e-19	0.0248153	7.93857e-24
hsa-miR-653-5p	1	0.187508	5.6736e-10	0.462911	0.00349187	0.0867996	1.68871e-18
hsa-miR-92a-1-5p	1	0.390174	4.95305e-07	0.262361	1.29617e-16	0.102367	1.76837e-33
hsa-miR-7977	1	0.558182	8.74412e-05	0.173134	4.48798e-46	0.0966402	5.37492e-57
hsa-miR-1275	1	0.211936	1.19559e-10	0.552387	0.0156621	0.117071	5.87957e-18
hsa-miR-425-3p	1	0.342109	1.73012e-08	0.583202	0.00251947	0.199519	9.54909e-17
hsa-miR-486-5p	1	0.220691	1.87192e-08	0.540501	0.0158051	0.119284	3.83918e-15
hsa-miR-191-5p	1	0.574023	1.95868e-12	1.17127	0.0306863	0.672338	6.2709e-07
hsa-miR-335-3p	1	0.518482	0.00439562	0.658507	0.0363927	0.341424	8.76144e-07
hsa-miR-874-3p	1	0.507358	4.87689e-07	0.61644	2.74372e-05	0.312756	3.16364e-18
hsa-miR-1323	1	0.000362796	4.36738e-139	0.371431	0.0921681	0.000134754	3.30953e-65
hsa-miR-155-5p	1	0.00169103	7.62588e-30	0.476157	0.8833	0.000805196	3.8498e-32
hsa-miR-205-5p	1	0.000206703	1.5041e-57	0.274378	0.229197	5.67147e-05	3.52029e-58
hsa-miR-520g-3p	1	0.00118959	4.91618e-31	0.392562	0.233348	0.000466989	2.09892e-34
hsa-miR-1283	1	0.00341453	4.87531e-58	1.24473	0.745388	0.00425017	1.71328e-61
hsa-miR-1298-5p	1	0.0238171	1.07433e-59	1.3754	0.222277	0.032758	4.07714e-51
hsa-miR-140-3p	1	0.489171	3.823e-09	1.08464	0.548209	0.530577	2.01138e-07
hsa-miR-146a-5p	1	0.00732669	2.05564e-35	1.12857	0.855271	0.00826867	1.98002e-34
hsa-miR-18a-3p	1	0.459658	4.15703e-15	1.05489	0.681198	0.484888	2.36064e-13
hsa-miR-192-5p	1	0.305605	2.48301e-10	1.37513	0.0695186	0.420247	4.73581e-06
hsa-miR-194-5p	1	0.189284	1.0053e-20	1.32673	0.116143	0.251128	7.13212e-15
hsa-miR-200a-3p	1	0.00220828	2.51455e-291	1.11049	0.74543	0.00245228	3.60385e-286
hsa-miR-20a-5p	1	0.383013	4.6682e-16	1.14892	0.257259	0.440052	4.00694e-12
hsa-miR-371a-3p	1	0.000816249	0.0100644	1	1	0.00134062	0.0104899
hsa-miR-371a-5p	1	0.000363481	0.000523913	1.23559	1	0.000449114	0.00053859
hsa-miR-372-5p	1	0.000681889	0.0075096	1	1	0.00114001	0.00775323
hsa-miR-373-3p	1	3.88173e-05	5.61693e-58	1.04394	1	4.05231e-05	3.12913e-57
hsa-miR-448	1	0.036856	1.23237e-30	1.09975	0.988321	0.0405325	8.07019e-30
hsa-miR-512-3p	1	0.000173642	3.76465e-87	1.06109	0.952379	0.00018425	4.28201e-76
hsa-miR-517c-3p	1	0.00203688	1.04166e-21	1.21589	1	0.00247661	2.4639e-21
hsa-miR-518c-5p	1	0.000628323	9.77794e-34	1	1	0.000733848	3.37833e-33
hsa-miR-520a-3p	1	0.000510658	3.98789e-35	1.21667	1	0.000621304	1.49306e-34
hsa-miR-520a-5p	1	0.000396062	4.67072e-37	1	1	0.000463251	1.74502e-36
hsa-miR-520f-3p	1	0.000228472	2.54515e-43	1.21827	1	0.000278342	1.17686e-42
hsa-miR-520g-5p	1	0.00177156	3.82406e-23	1.21559	1	0.0021535	9.66377e-23
hsa-miR-525-5p	1	0.000756482	5.06692e-31	1	1	0.000883788	1.56313e-30
hsa-miR-141-3p	1	0.00174562	1.38175e-27	0.503733	0.639213	0.000879328	1.74064e-31
hsa-miR-17-5p	1	0.452227	9.82298e-09	0.952625	0.793903	0.430803	8.56859e-10
hsa-miR-200a-5p	1	0.00383982	1.38682e-24	0.580941	0.654922	0.00223071	3.61634e-23
hsa-miR-302d-5p	1	0.00220701	5.44766e-58	0.555673	0.296522	0.00122638	9.40809e-47
hsa-miR-372-3p	1	1.02418e-05	1.2937e-112	0.508618	0.474785	5.20916e-06	3.47183e-85
hsa-miR-498-5p	1	0.00115312	5.66706e-27	0.507415	0.414119	0.000585109	1.49148e-33
hsa-miR-512-5p	1	0.00107873	5.59064e-25	0.887176	0.88464	0.000957025	6.22747e-27
hsa-miR-518b	1	0.000839762	1.2069e-38	0.536234	0.410007	0.000450309	8.19257e-38
hsa-miR-518c-3p	1	0.0014475	1.04366e-25	0.958394	0.8833	0.00138728	7.57095e-27
hsa-miR-519d-3p	1	0.000847084	4.55221e-29	0.921507	0.8833	0.000780595	2.75429e-31
hsa-miR-522-3p	1	0.00985834	1.99693e-45	0.632615	0.4582	0.00623653	4.51316e-37
hsa-miR-526b-5p	1	0.00071965	2.54238e-79	0.647373	0.474785	0.000465882	4.25155e-50
hsa-miR-548f-3p	1	0.070104	4.57737e-19	0.515579	0.0852829	0.0361442	2.34388e-23
hsa-miR-653-3p	1	0.162281	4.42251e-07	0.703034	0.324854	0.114089	1.07204e-09
hsa-miR-9983-3p	1	0.0244147	8.18014e-09	0.505926	0.223922	0.012352	6.05822e-12
hsa-miR-185-5p	1	0.560586	7.55448e-11	1.09316	0.339169	0.612812	4.17197e-08
hsa-miR-20a-3p	1	0.552907	0.00136483	1.09404	0.705201	0.604903	0.00659811
hsa-miR-27a-3p	1	0.542781	0.000394316	1.02626	0.959257	0.557034	0.000634387
hsa-miR-374a-3p	1	0.564376	0.00565325	1.08897	0.745076	0.614587	0.0203556
hsa-miR-590-3p	1	0.612202	0.00868241	1.01512	1	0.621455	0.00992942
hsa-miR-18a-5p	1	0.661915	0.000349079	0.956508	0.756894	0.633127	5.22841e-05
hsa-miR-193b-3p	1	0.599919	0.0414813	0.946492	0.827588	0.567819	0.0174338
hsa-miR-32-3p	1	0.605973	0.000284702	0.91691	0.564127	0.555623	1.55668e-05
hsa-miR-548e-3p	1	0.626088	0.0151642	0.824937	0.306024	0.516483	0.000495812
hsa-miR-629-5p	1	0.50369	2.70783e-07	0.864236	0.302672	0.435307	4.06917e-10
hsa-miR-26b-5p	1	1.45944	0.00309509	2.09011	1.18829e-13	3.0504	1.34132e-20
hsa-miR-130a-3p	1	0.672298	0.00235332	1.87768	5.19193e-10	1.26236	0.0919216
hsa-miR-107	1	1.44076	5.69059e-06	1.43893	8.49691e-09	2.07317	7.66679e-21
hsa-miR-532-5p	1	1.4807	0.0470935	1.49484	0.00945005	2.21341	8.80929e-06
hsa-miR-93-5p	1	0.745262	0.0248629	1.27908	0.0266392	0.953248	0.755158
hsa-miR-425-5p	1	0.709327	4.70458e-07	0.678533	2.21592e-12	0.481302	1.13939e-27
hsa-miR-92a-3p	1	0.736162	0.00118147	0.676904	3.03241e-07	0.498311	8.28478e-15
hsa-miR-128-3p	1	0.824361	0.0378739	1.01693	0.914763	0.838314	0.0598953
hsa-miR-1296-5p	1	1.48315	0.000818907	0.823752	0.0503242	1.22175	0.115816
hsa-miR-339-3p	1	1.44229	0.00551983	0.968146	0.835749	1.39635	0.012102
hsa-miR-93-3p	1	1.34582	0.028937	0.916862	0.488742	1.23393	0.138558
hsa-miR-25-3p	1	0.761939	0.017629	0.916056	0.472236	0.697979	0.00127241
hsa-miR-582-5p	1	0.601442	0.315652	8.60256	7.213e-13	5.17394	2.94381e-05
hsa-miR-7-1-3p	1	0.602453	0.0554112	2.17179	5.33656e-05	1.3084	0.322887
hsa-miR-592	1	0.416249	0.181509	1.93323	0.271024	0.804704	0.742589
hsa-miR-125a-5p	1	0.641465	0.0843987	1.50508	0.0580839	0.965456	0.906918
hsa-miR-27a-5p	1	0.542642	0.138247	0.255978	6.80364e-05	0.138905	4.58619e-07
hsa-miR-4455	1	0.660559	0.157217	0.155847	1.87843e-16	0.102946	2.49662e-17
hsa-miR-30d-3p	1	0.625097	0.059815	1.04875	0.88464	0.655572	0.0984047
hsa-miR-618	1	0.661077	0.0737444	1.10431	0.7235	0.730033	0.176732
hsa-let-7f-5p	1	1.47523	0.101311	4.34866	1.64525e-18	6.41527	2.8798e-19
hsa-let-7g-5p	1	1.2464	0.471294	5.13292	1.34565e-16	6.39768	2.845e-14
hsa-miR-124-3p	1	1.07769	0.794343	3.72388	9.70945e-13	4.01317	1.15811e-09
hsa-miR-216a-3p	1	1.22864	0.699544	468.284	5.54502e-39	575.352	5.58626e-13
hsa-miR-216b-3p	1	1.42673	0.587989	180.755	1.0218e-20	257.89	2.6429e-10
hsa-miR-26a-5p	1	1.17303	0.158406	1.50608	9.12998e-07	1.76667	1.00539e-08
hsa-miR-30b-5p	1	1.02343	0.877372	1.73525	4.70399e-09	1.7759	7.06157e-07
hsa-miR-330-3p	1	1.17498	0.411979	1.73146	4.59844e-07	2.03443	1.03365e-05
hsa-miR-335-5p	1	1.47474	0.0693288	1.92311	0.000170817	2.83609	2.09149e-07
hsa-miR-500a-3p	1	1.24371	0.383638	2.53758	6.13984e-10	3.156	4.24284e-09
hsa-miR-501-3p	1	1.23611	0.296848	1.88614	1.40862e-06	2.33147	3.44778e-07
hsa-miR-532-3p	1	1.15089	0.437272	2.01878	2.71666e-12	2.3234	4.5611e-09
hsa-miR-582-3p	1	1.28944	0.685526	6.96324	2.69165e-13	8.97867	3.61011e-08
hsa-miR-625-3p	1	1.27618	0.366688	2.65933	6.43159e-09	3.39379	5.50014e-08
hsa-miR-140-5p	1	0.864516	0.343733	1.63206	3.05565e-06	1.41094	0.0105978
hsa-miR-1843	1	0.959705	0.858645	1.5212	0.00219841	1.45991	0.067484
hsa-miR-33a-5p	1	0.686706	0.226363	2.00618	0.00220058	1.37765	0.301682
hsa-miR-421	1	0.962698	0.826741	1.55703	2.91895e-05	1.49895	0.00210867
hsa-miR-499a-5p	1	0.680687	0.0785211	2.17205	3.52336e-07	1.47849	0.0651272
hsa-miR-598-3p	1	0.739978	0.10479	2.29651	7.0839e-10	1.69937	0.00193845
hsa-miR-660-5p	1	0.945136	0.755712	2.04904	3.36651e-11	1.93662	7.97036e-07
hsa-miR-9-5p	1	0.764164	0.712054	57.8803	4.35314e-28	44.2301	1.81202e-17
hsa-miR-124-5p	1	1.12501	0.717982	1.52582	0.0678436	1.71656	0.0458305
hsa-miR-204-5p	1	1.148	0.667995	0.178098	5.25644e-16	0.204456	1.18984e-09
hsa-miR-21-5p	1	1.44293	0.296848	0.449314	0.00173109	0.648326	0.187151
hsa-miR-222-5p	1	1.06213	0.959598	0.213421	3.2575e-06	0.226681	0.000194604
hsa-miR-877-3p	1	1.42417	0.11759	0.382707	9.15055e-10	0.545038	0.00708107
hsa-miR-941	1	1.39234	0.0796967	0.496058	5.8878e-07	0.690684	0.0445568
hsa-miR-1260b	1	0.833395	0.344318	0.215193	8.87749e-29	0.179341	7.35918e-25
hsa-miR-1304-3p	1	0.975011	0.92048	0.297222	9.00044e-11	0.289795	9.17426e-08
hsa-miR-21-3p	1	0.866141	0.765704	0.288151	0.000229122	0.24958	0.000556498
hsa-miR-25-5p	1	0.818009	0.287461	0.406449	8.16172e-12	0.332479	6.25911e-12
hsa-miR-6765-3p	1	0.913729	0.766915	0.220181	3.10984e-13	0.201186	1.84374e-10
hsa-miR-7974	1	0.709046	0.195379	0.133947	3.88595e-22	0.0949747	1.31281e-21
hsa-miR-92a-2-5p	1	0.985852	0.935584	0.191341	4.96675e-11	0.188634	3.4512e-08
hsa-miR-106b-5p	1	1.00458	0.969036	1.3042	0.00580226	1.31017	0.0198375
hsa-miR-24-3p	1	1.36518	0.0791797	1.42026	0.015146	1.93891	5.063e-05
hsa-miR-576-3p	1	1.27047	0.186575	1.32918	0.0146363	1.68868	0.00124293
hsa-miR-320a-3p	1	0.875886	0.304297	1.21913	0.047271	1.06782	0.636991
hsa-miR-769-5p	1	0.998555	0.990822	1.28353	0.0440033	1.28168	0.0984047
hsa-miR-106b-3p	1	1.00304	0.98472	0.589266	3.84642e-11	0.591057	7.10131e-08
hsa-miR-1180-3p	1	1.10456	0.484385	0.741519	0.00248345	0.81905	0.123005
hsa-miR-20b-3p	1	1.03472	0.901001	0.626793	0.00618629	0.648556	0.0471047
hsa-miR-22-3p	1	1.08852	0.735996	0.570182	0.00137485	0.620656	0.0310584
hsa-miR-22-5p	1	1.17916	0.614986	0.532045	0.00587614	0.627369	0.12414
hsa-miR-29a-3p	1	1.25933	0.0945475	0.53443	9.32909e-10	0.673024	0.00278024
hsa-miR-423-5p	1	1.09954	0.406474	0.766483	0.000952542	0.842781	0.0984047
hsa-miR-455-5p	1	1.14308	0.586045	0.646094	0.0100694	0.738539	0.157726
hsa-miR-151a-5p	1	0.858894	0.38849	0.633758	0.000177753	0.544331	5.9815e-05
hsa-miR-16-2-3p	1	0.820786	0.056982	0.659572	8.12469e-08	0.541367	5.94585e-11
hsa-miR-222-3p	1	0.896643	0.750231	0.610626	0.0303759	0.547513	0.0243153
hsa-miR-423-3p	1	0.986395	0.929122	0.631663	1.15262e-07	0.623069	6.75506e-06
hsa-miR-548o-3p	1	0.746924	0.0666745	0.766382	0.0445982	0.572429	0.000242058
hsa-miR-574-5p	1	0.849061	0.442939	0.640119	0.00196837	0.5435	0.000612076
hsa-miR-92b-5p	1	0.91716	0.562246	0.590804	1.62539e-07	0.541862	5.79566e-07
hsa-miR-3158-3p	1	1.09082	0.784042	1.27722	0.175115	1.39322	0.183157
hsa-miR-361-5p	1	1.1532	0.499432	1.29151	0.135253	1.48936	0.0363901
hsa-miR-5010-3p	1	1.18111	0.606911	1.23511	0.391336	1.45881	0.199506
hsa-miR-103a-3p	1	0.89514	0.52331	1.01062	0.992045	0.904649	0.572806
hsa-miR-1250-5p	1	0.752325	0.41773	1.33396	0.308662	1.00357	0.992068
hsa-miR-106a-3p	1	1.09781	0.703765	0.958898	0.8833	1.05269	0.84493
hsa-miR-151a-3p	1	1.31476	0.130981	0.798969	0.153456	1.05045	0.801734
hsa-miR-34a-5p	1	1.2904	0.36259	0.855871	0.544481	1.10442	0.746429
hsa-miR-641	1	1.07282	0.65284	0.834796	0.0668178	0.895586	0.459751
hsa-miR-106a-5p	1	0.881522	0.69486	0.82465	0.425274	0.726947	0.225801
hsa-miR-20b-5p	1	0.995253	0.993897	0.916144	0.745076	0.911796	0.730136
hsa-miR-221-3p	1	0.910107	0.77034	0.786499	0.328285	0.715798	0.214817
hsa-miR-221-5p	1	0.983496	0.937628	0.88839	0.595225	0.873728	0.557118
hsa-miR-26a-2-3p	1	0.796401	0.38849	0.924329	0.771585	0.736137	0.216172
hsa-miR-30c-1-3p	1	0.846044	0.531052	0.724673	0.112305	0.613105	0.0445568
hsa-miR-33a-3p	1	0.785414	0.356173	0.977621	0.9612	0.767838	0.286564
hsa-miR-361-3p	1	0.877432	0.385905	0.841514	0.168662	0.738372	0.02649
hsa-miR-99b-5p	1	0.971244	0.899842	0.837591	0.484424	0.813506	0.428735
